# Supplementary material for: Gb3/cd77 Is a Predictive Marker and Promising Therapeutic Target for Head and Neck Cancer
Source: Biomedicines. 2022 Mar 22;10(4):732. doi: 10.3390/biomedicines10040732 (PMC9029501; doi:10.3390/biomedicines10040732)
Supplement: Supplementary file 1 [file biomedicines-10-00732-s001.zip]

Archive with 1 entries (1 files):
- biomedicines-1620780-supplementary.pdf
